# Supplementary material for: Prevalence of Drug-Related Problems and Complementary and Alternative Medicine Use in Malaysia: A Systematic Review and Meta-Analysis of 37,249 Older Adults
Source: Pharmaceuticals (Basel). 2021 Feb 25;14(3):187. doi: 10.3390/ph14030187 (PMC7996557; doi:10.3390/ph14030187)
Supplement: Supplementary file 1 [file pharmaceuticals-14-00187-s001.zip]

Archive with 5 entries (5 files):
- Supplementary/Figure S1_Subgroup.docx
- Supplementary/Figure S2_Sensitivity.docx
- Supplementary/Figure S3_Galbraith plot.docx
- Supplementary/Table S1_Quality assessment.docx
- Supplementary/Table S2_Search Strategy.docx
